# Supplementary material for: Highly Sensitive Amperometric Detection of Hydrogen Peroxide in Saliva Based on N-Doped Graphene Nanoribbons and MnO2 Modified Carbon Paste Electrodes
Source: Sensors (Basel). 2021 Dec 11;21(24):8301. doi: 10.3390/s21248301 (PMC8707399; doi:10.3390/s21248301)
Supplement: Supplementary file 1 [file sensors-21-08301-s001.zip]

Archive with 1 entries (1 files):
- sensors-1499580-supplementary.pdf
